# Supplementary material for: Comparative untargeted and targeted metabonomics reveal discriminations in metabolite profiles between Mycoplasma capricolum subsp. capripneumoniae and Mycoplasma capricolum subsp. capricolum
Source: Front Microbiol. 2023 Dec 8;14:1294055. doi: 10.3389/fmicb.2023.1294055 (PMC10740972; doi:10.3389/fmicb.2023.1294055)
Supplement: Supplementary file 1 [file Table_1.xlsx]

## Sheet: Table of ion peaks
Table S1 the ion peaks of all metabolites
Alignment ID	ESI Mode	Adduct type	Metabolite name	RT(min)	m/z	Formula	Ontology	Mcc Ckid M-1	Mcc Ckid M-2	Mcc Ckid M-3	Mcc Ckid M-4	Mcc Ckid M-5	Mcc Ckid M-6	Mcc Ckid L-1	Mcc Ckid L-2	Mcc Ckid L-3	Mcc Ckid L-4	Mcc Ckid L-5	Mcc Ckid L-6	Mccp M1601 M-1	Mccp M1601 M-2	Mccp M1601 M-3	Mccp M1601 M-4	Mccp M1601 M-5	Mccp M1601 M-6	Mccp M1601 L-1	Mccp M1601 L-2	Mccp M1601 L-3	Mccp M1601 L-4	Mccp M1601 L-5	Mccp M1601 L-6
Pos_00063	Positive	[M+H]+	(-)-Nicotine	2.876	163.123	C10H14N2	Pyrrolidinylpyridines	27097.2	14405.2	870775	32150.8	12301.9	12216.6	7782.17	11205.9	13961.9	16700.2	7063.66	6715.52	9090	11779.1	10603.1	9273.88	5647.66	5773.81	8986.07	10875.8	8618.9	8225.43	7823.16	5652.91
Pos_00186	Positive	[M+H]+	(-)-Riboflavin	5.906	377.149	C17H20N4O6	Flavins	328.079	1113.19	4361.2	2728.31	1279.03	251.842	2733.28	1112.31	644.382	872.411	3530.58	749.383	651.442	1987.5	961.386	2669.6	1245.91	54016.9	4003.06	3046.79	3321.88	3488.98	1704.82	1819.61
Neg_00024	Negative	[M-H]-	(3S)-3,7-diaminoheptanoic acid	1.149	159.113	C7H16N2O2	Beta amino acids and derivatives	37641.8	65887.8	24462.1	13890.9	41728.8	45683.7	60969.1	42168	45862	66154.4	46043.5	20412.3	26119.7	11341.9	20432.2	9444.62	17098.5	16850.9	22336.2	73615.1	18064.4	7616.16	13365.5	18356.7
Neg_00076	Negative	[M-H]-	13-HODE	1.088	295.227	C18H32O3	Lineolic acids and derivatives	2.35332e+06	3.86036e+06	2.78489e+06	4.43599e+06	6.07932e+06	6.50903e+06	4.46449e+06	4.865e+06	2.50479e+06	1.07054e+06	2.87283e+06	3.37162e+06	960559	702320	918380	798354	808595	1.05701e+06	1.05182e+06	1.44774e+06	1.24425e+06	1.01437e+06	1.25299e+06	1.1011e+06
Pos_00039	Positive	[M]+	1-Methylnicotinamide	10.227	137.072	C7H9N2O	Nicotinamides	1105.79	243.271	29926.9	403.294	199.215	33.2099	902.247	113.77	288.42	87.2411	1271.46	266.885	283.054	226.594	114.553	312.973	138.549	321407	1665.13	946.273	323.568	203.879	68.5466	304.66
Neg_00020	Negative	[M-H]-	2,5-DIHYDROXYBENZOIC ACID	1.382	153.03	C7H6O4	Hydroxybenzoic acid derivatives	2017.1	4103.42	881.258	211847	6094.99	7880.93	2021.01	609699	774.907	3696.03	847072	917.271	525.121	1735.41	1125.67	1114.11	1151.34	1788.1	326.008	1922.87	1939.67	1362.92	898.718	1053.89
Neg_00025	Negative	[M-H]-	2,8-Quinolinediol	6.46	160.04	C9H7NO2	Quinolones and derivatives	104.353	120.115	270.554	26.4673	305.466	374.127	321.472	107.999	431.759	107.968	156.851	160.77	91.8961	440.568	20904.8	303.527	162.542	1395.62	79.1584	125.026	182.363	54.0052	239.972	43.7298
Pos_00034	Positive	[M+H]+	2-Benzoxazolinone	2.848	136.039	C7H5NO2	Benzoxazolones	592.43	545.132	298.022	270.168	361.407	690.951	995.702	364.816	743.869	238.84	1945.32	894.001	521.361	726.83	944.256	1354.02	552.142	113093	167.638	882.726	463.489	1164.53	704.261	642.708
Neg_00057	Negative	[M-H]-	2-Naphthalenesulfonic acid	0.876	207.012	C10H8O3S	2-naphthalene sulfonates	16794.9	20244	13347.6	5695.62	29339.1	24544.1	16680.8	21552.3	15164.6	29712.6	18398.6	19323.3	23443.6	17591.5	15411.7	17298.7	24848.6	28457.8	30060.4	20420.4	23785.5	26543.6	42344.4	11455
Pos_00053	Positive	[M+H]+	3-METHYLADENINE	3.206	150.077	C6H7N5	6-aminopurines	140.437	625.373	275.097	209.87	311.163	100.552	203.063	362.935	315.802	187.354	468.827	678.389	354.859	77114	233.388	132.876	136.496	1106.81	274.521	724.436	133.675	153.197	108.348	507.071
Neg_00013	Negative	[M-H]-	4-Acetamidobutyric acid	6.827	144.066	C6H11NO3	Gamma amino acids and derivatives	111.468	363.426	493.261	797.696	25.9781	151.144	868.781	244.259	287.55	121.778	188.221	212.525	1077.51	1677.38	2751.08	355.291	1226.97	4507.37	1297.78	6444.39	2544.03	746.125	996.353	3687.51
Pos_00043	Positive	[M+H]+	4-Guanidinobutyric acid	10.615	146.091	C5H11N3O2	Gamma amino acids and derivatives	423.67	222.893	251.255	158.969	2215.16	87.6373	815.714	301.819	818.712	637.861	2175.36		1078.1	1219.38	6660.11	5654.38	307.886	29036.2	202.516	361.64	431.007	733.734	342.733	404.822
Pos_00095	Positive	[M]+	4-Hydroxybenzoylcholine	11.877	224.129	C12H18NO3	Benzoic acid esters	16636.4	16249.5	10673.8	10911.7	9546.44	1078.4	14132.5	18019.8	13231.7	4550.84	20173.3	23503	14917.6	12288.9	12460.5	15101.8	3182.52	14819.6	13504.4	14559.2	18843.1	13422.6	12387	11331.9
Neg_00042	Negative	[M-H]-	4-Pyridoxic acid	1.01	182.046	C8H9NO4	Pyridinecarboxylic acids	74.7072	241.257	521.969	604.337	134.369	70.9069	456.283	100.934	311.005	251.089	1106.92	403.027	473.618	926.267	235.696	534.113	79.0135	121033	230.184	69.6348	342.118	260.078	130.573	505.079
Pos_00060	Positive	[M+H]+	5-Aminovaleric acid betaine	11.85	160.132	C8H17NO2	NA	126191	20143.1	17210.1	11669.7	4464.7	2755.5	36046	9120.4	13084.8	28336.2	59417.2	18136.4	16074.8	14727.7	110166	46910.8	11811.5	143918	15296.7	35295.2	117931	14264.6	10698.8	84525.5
Neg_00083	Negative	[M-H]-	5-HETE	1.336	319.223	C20H32O3	Hydroxyeicosatetraenoic acids	38077	63900.3	52021.2	91277	83489	148273	53895.6	100774	40659.2	16279.3	1639.09	2657.11	17052.3	15791.7	9480.65	9636.38	17754.3	1537.32	15244.2	34713	32323.4	18800.9	18771.9	18298.7
Neg_00059	Negative	[M-H]-	5-Methoxypsoralen	7.321	215.033	C12H8O4	5-methoxypsoralens	885.814	628.295	1201.4	4021.56	329.653	4272.14	4163.01	263.437	3782.45	1019.42	583.708	659.598	739.208	1.87562e+06	2149.6	684.699	1922.29	2668.66	1728.99	109950	910.306	547.158	1199.86	2121.99
Neg_00082	Negative	[M-H]-	9,10-DiHOME	3.13	313.24	C18H34O4	Long-chain fatty acids	483.818	691.946	1540.68	536.699	578.684	834.089	237.359	1294.98	475.195	1358.39	292.414	275.291	1005.81	171.929	650.418	359.997	2098.37	9064.23	1460.26	1109.41	46291.5	26822.1	67390.9	2140.57
Neg_00081	Negative	[M-H]-	9-HPODE	1.089	311.219	C18H32O4	Lineolic acids and derivatives	193626	321684	198133	343256	426734	488903	280974	373901	182864	65362.2	167519	183640	43856.7	39636.1	45953	40819.6	32882	59303.2	48170	60625	55010.2	37277.8	53558.4	44578.1
Neg_00074	Negative	[M-H]-	9-KODE	1.086	293.21	C18H30O3	Lineolic acids and derivatives	159088	198788	187867	315931	362005	335728	224056	271970	130227	55152.9	171345	208454	50988.2	40785.8	60302.2	38457.3	46920.5	69634.8	47257.6	53577.7	81630.6	60333.8	56672.1	60850
Pos_00088	Positive	[M]+	Acetylcarnitine	9.094	204.124	C9H18NO4	Acyl carnitines	1.27867e+06	1697.8	3267.23	86954.2	27084.4	7183.49	86432.3	1726.29	13325.8	1025.44	14982.5	1104.35	2945.02	18160.2	10675.9	77464.6	1547.64	31752.3	9385.48	1725.01	659214	8228.88	592.597	2804.54
Neg_00003	Negative	[M-H]-	Acetylenedicarboxylic acid	0.771	112.985	C4H2O4	Dicarboxylic acids and derivatives	6.00478e+06	6.15361e+06	4.47005e+06	3.90986e+06	5.68166e+06	6.02196e+06	6.82691e+06	6.00689e+06	5.13721e+06	6.68113e+06	6.38219e+06	5.81514e+06	6.25074e+06	4.92902e+06	6.78157e+06	6.50655e+06	6.29342e+06	5.85914e+06	6.79805e+06	9.52426e+06	9.78865e+06	8.41457e+06	6.88635e+06	6.61569e+06
Neg_00031	Negative	[M-H]-	Acetylleucine	5.673	172.098	C8H15NO3	Amino acids	2894.61	1273.02	3035.25	55.1403	85.1005	333.076	7986.11	1071.91	628.96	208.404	1460.95	45.1478	420.096	1458.17	615.644	431.761	443.604	10707.3	478.075	525.426	11999.8	208.915	377.603	10186.9
Pos_00117	Positive	[M+H]+	Adenosine	4.617	268.107	C10H13N5O4	Purine nucleosides	200240	158087	58642.4	84001.9	9059.86	257385	289431	37830.9	15830.3	178633	132728	97518.4	15889.6	89258.9	145089	114962	29399	34033.8	57573	220289	8785.06	8776.01	6828.13	62726.6
Pos_00147	Positive	[M+H]+	Adiphenine	5.635	312.194	C20H25NO2	Diphenylmethanes	18578.9	16848.1	9179.98	8311.78	297.059	299.812	29293	4377.79	8505.66	1128.41	18089.2	9845.84	637.913	1494.95	1549.14	588.609	203.205	1447.09	363.403	413.633	11068.8	1053.95	1728.04	2158.71
Neg_00050	Negative	[M-H]-	Ala-Ile	7.258	201.124	C9H18N2O3	Dipeptides	8951.82	8373.16	1508.49	11090.5	395.046	27993.3	26885	1005.3	1548.95	3122.29	3781.22	1038.4	2701.34	3605.13	20387.1	1379.99	2278.98	591.536	1347.78	34700.3	299.919	834.239	329.373	7344.42
Pos_00087	Positive	[M+H]+	Ala-Leu	8.186	203.14	C9H18N2O3	Peptides	11799	7561.79	1325.05	12994.7	6343.14	15389.1	15699.3	2068.54	2735.43	5411.81	12244.5	6100.24	696.189	3953.88	8287.4	3193.42	1690.29	4318.25	1253.35	3788.56	3450.56	1508.94	1616.37	3396.13
Neg_00023	Negative	[M-H]-	ALLANTOIN	4.937	157.035	C4H6N4O3	Imidazoles	160.087	366.505	58801.6	246.293	466.709	292.025	875.695	373.454	906.085	182.039	5211.92	962.419	1522.85	13740.3	1300.84	2423.51	825.127	1.50424e+06	1523.8	1243.93	533.524	1236.44	1523.35	522.571
Pos_00035	Positive	[M+H]+	Amphetamine	2.982	136.112	C9H13N	Amphetamines and derivatives	31700.9	2854.3	6425.34	7094.85	17311.4	747.223	36875.6	16462.8	2921.63	29460.3	312910	9393.58	3666.18	11904.8	7526.21	40158.3	3683.34	6672.34	5161.9	2203.35	11583.5	50211.8	663.354	5536.05
Pos_00106	Positive	[M+H]+	Anabasamine	9.59	254.16	C16H19N3	Bipyridines and oligopyridines	15946.1	24137.4	10048.4	7507.54	6350.19	21817.1	65039.1	3139.49	25488.7	16870.4	45398.7	13416.6	9343.92	41122	32713.9	12790.2	6551.82	8979.2	10712	38610	19011.8	19753.2	4113.9	10242.6
Pos_00145	Positive	[M+H]+	angoletin	0.926	301.144	C18H20O4		129206	169189	149887	116493	126333	123310	270057	152776	113370	228469	115049	163057	48993.4	37774	126061	105008	122366	126328	139222	70782.1	176734	177053	140990	156444
Pos_00072	Positive	[M+H]+	Arginine	13.889	175.119	C6H14N4O2	Arginine and derivatives	66025.3	45831.8	39492.9	40150.1	134956	38903.6	81229.9	51274.5	46371.8	65387.9	73860.8	35081.6	27963.1	27948.9	114205	78992.2	58102.2	71855.4	34309.5	38076.2	42897.1	51269.2	26460.1	19804
Neg_00036	Negative	[M-H]-	ASCORBIC ACID	13.325	175.023	C6H8O6	Butenolides	583.428	150.914	238.366	260.997	176.472	352.669	1087.7	345.193	108.591	293.774	672.217	109.015	302.954	534.054	703.225	335.291	107.233	23363.4	277.054	564.992	1291.61	419.251	311.728	320.321
Neg_00043	Negative	[M-H]-	Azelaic acid	7.056	187.108	C9H16O4		11976.9	6548.85	3994.8	3722.33	8246.69	334.942	22720.8	6480.94	7832.47	9478.6	2609.32	5389.1	12233.3	8920.96	2144.45	2682.33	9767.2	13164.5	9407.35	3647.91	1858.29	2248.32	3877.19	7273.36
Neg_00089	Negative	[M-H]-	Baicalein-7-O-glucuronide	0.974	445.072	C21H18O11	Flavonoid-7-O-glucuronides	4210.88	10961.3	8211.45	3701.01	3128.12	14821.4	11486.6	10901.8	15021.2	11955.6	5167.11	11852.9	31358.8	4846.25	38929.8	26844.5	35943.2	30239.2	17318	26502.4	26997.2	24730.1	21775.1	13699.4
Pos_00218	Positive	[M+H]+	Baicalin	5.645	447.091	C21H18O11	Flavonoid-7-O-glucuronides	423.67	868.644	302.607	446.365	146.326	132.84	235.369	141.037	372.391	75.7996	782.628	444.371	338.208	175.706	181.999	215.238	75.9452	92985.3	147.386	194.107	1205.57	145.134	200.112	440.297
Neg_00078	Negative	[M-H]-	Benzoic acid + 1O, O-Hex	7.93	299.074	C13H16O8	Phenolic glycosides	825.337	1091.3	195.738	644.038	143.327	1101.86	1077.33	194.802	256.275	119.267	355.155	2988.56	45.4431	21970.4	359.34	154.116	144.482	1475.47	91.6571	728	501.874	306.977	115.281	102.765
Pos_00033	Positive	[M+H]+	Benzothiazole	1.533	136.021	C7H5NS	Benzothiazoles	15055	75173.4	12067.6	9473.9	67753.3	11029.4	33288.5	14242.9	18034.5	71121.5	44997.4	107594	12534.5	39937.2	42985.1	93486.7	47389.8	52815.6	46955.5	97960.6	114476	87454.9	67823.6	76937.1
Neg_00018	Negative	[M-H]-	Benzylacetate	1.775	149.06	C9H10O2	Benzyloxycarbonyls	9729.73	12429.4	6767.33	7626.27	16479.9	18695.2	15303.9	14758.5	11132.8	11853.9	7007.86	5466.19	77273.5	88045.9	73326	16282.2	59360.6	62793.9	55326.5	99190	71645.9	48627.4	69628.3	9586.66
Pos_00019	Positive	[M+H]+	Betaine	8.114	118.089	C5H11NO2	Alpha amino acids	881528	919121	173105	263894	207888	1.19815e+06	311267	374592	1.26105e+06	2.04919e+06	431383	354730	615392	1.32883e+06	258411	236787	372771	441211	489951	2.10092e+06	476396	1.55776e+06	241263	1.29848e+06
Pos_00223	Positive	[M+H]+	Buprenorphine	5.653	468.31	C29H41NO4	Phenanthrenes and derivatives	454559	646493	1.13856e+06	914583	681758	748525	590476	743545	586054	739440	448951	463261	869690	975804	935715	888091	652170	387179	948669	836211	369328	637211	585495	1.06924e+06
Pos_00102	Positive	[M+H]+	Butyryl carnitine	7.424	232.157	C11H21NO4	Acyl carnitines	90075.4	361.723	468.582	950.679	271.496	903.125	8188.3	696.723	1524.25	160.18	2711.69	428.594	709.717	696.105	2632.57	2095.27	74.919	3031.01	167.638	707.105	24856	172.779	225.54	861.813
Neg_00014	Negative	[M-H]-	Butyrylglycine	5.698	144.067	C6H11NO3	N-acyl-alpha amino acids	679.48	1270.96	1056.99	31.6137	143.327	29.8556	1600.45	225.082	1705.32	251.089	1073.31	80.3851	184.802	3629.85	1535.24	844.698	365.72	74688.8	707.218	1723.46	1538.78	363.825	210.563	1274.72
Pos_00173	Positive	[M+H]+	Camptothecin	0.94	349.122	C20H16N2O4		896326	814970	804093	816737	705569	608138	628820	778916	859102	904818	737942	830412	919725	472372	915990	751058	726695	579697	764930	605590	658967	870537	806644	902479
Pos_00062	Positive	[M+H]+	Carnitine	10.616	162.113	C7H15NO3	Carnitines	230767	12748.2	10681.1	1678.96	24441.7	428.039	76661	12522.2	14912.1	116268	61562.6	230.074	28566.6	13094.5	204438	73547.5	49993.5	37618.2	55982.1	119830	389808	57918.9	26824.9	28254.1
Pos_00176	Positive	[M+H-2H2O]+	Chenodeoxycholic acid	3.645	357.274	C24H40O4	Dihydroxy bile acids, alcohols and derivatives	2920.85	2049.34	2815.16	10172.4	1889.9	1370.83	1479.13	116438	2195.1	2115.24	4281.95	5925.38	1690	1834.84	2667.9	35637.2	2185.99	1855.18	1423.24	2522.24	715.847	1855.64	3698.2	1791.44
Pos_00185	Positive	[M+H-H2O]-	Cholesterol	0.911	369.354	C27H46O	Cholesterols and derivatives	1.45107e+06	1.38653e+06	970440	1.18595e+06	921231	749069	2.40861e+06	943743	914614	895826	3.01216e+06	2.46772e+06	492163	827515	587917	607843	296999	635031	336537	422909	718022	698462	574569	379386
Pos_00006	Positive	[M]+	Choline	8.34	104.107	C5H14NO	Cholines	607597	288727	51250.5	527752	607553	67001.9	482390	121202	129786	157105	751771	481887	58303	209329	279150	354091	101641	1.04286e+06	43612.9	88437.8	351741	396498	203514	169902
Pos_00217	Positive	[M+H]+	Cinobufagin	3.841	443.235	C26H34O6	Bufanolides and derivatives	193001	153009	30668.7	72229.7	54985	120920	117382	51887.5	54263.2	125696	110342	147915	3614.15	3000.45	4048.95	2464.25	4402.77	4502.32	2939.85	5015.59	6438.88	3462.49	3569.95	4951.77
Neg_00006	Negative	[M-H]-	CITRACONIC ACID	13.241	129.017	C5H6O4	Methyl-branched fatty acids	32.0174	50.3047	33.928	30.8785	17.9159	28.9226	41.4803	78.7282	26.9306	109.224	69.4624	45.1478	88.8665	436.27	231.832	110.587	44.0218	12182.7	165.608	322.852	381.304	213.179	112.928	144.308
Neg_00017	Negative	[M-H]-	CITRAMALATE	13.875	147.028	C5H8O5	Hydroxy fatty acids	723.356	703.239	572.426	877.098	165.722	757.585	442.456	814.534	468.245	198.36	876.123	797.244	1262.31	11550.4	21582.3	12328.1	4161.75	12782.1	4044.37	10150.9	8727.78	8682.05	6419.24	7517.15
Neg_00045	Negative	[M-H]-	Citric acid	16.29	191.019	C6H8O7	Tricarboxylic acids and derivatives	117755	318223	216421	89842.6	232117	247712	266243	113421	98332.4	245983	115439	47401.9	105796	438429	405413	111155	229223	625018	63856.9	447988	379925	99162.1	217472	235315
Pos_00170	Positive	[M+H]+	CocamidoprpylBetaine	4.81	343.295	C19H38N2O3	Alpha amino acids	20975.8	20404.2	17001	8655.56	20049.3	12976.8	12690.3	12566.4	11868.1	29095.6	16955.3	6290.87	18406.9	15947	14819	11203.3	21141.5	15158.7	24033	13998.8	6776.19	11936.7	13720.4	9916.06
Pos_00027	Positive	[M+H]+	Creatine	10.312	132.077	C4H9N3O2	Alpha amino acids and derivatives	46308.7	1476.19	5541.37	6187.24	9129.5	3332.06	19239.1	5086.74	6279.53	8446.65	6343.54	4007.23	2616.17	2313.95	13184.3	8636.95	4396.61	68416.3	4422.72	7367.99	185651	17886.1	3208.42	2128.45
Pos_00008	Positive	[M+H]+	Creatinine	4.614	114.065	C4H7N3O	Alpha amino acids and derivatives	97388.7	39550.1	41717.5	19754.4	3666.08	74107	126775	3440.36	11053.1	26933.2	48105.4	41578.9	8619.63	17919.2	26180.1	5981.63	11023.3	296582	5049.39	18261.1	37151.6	17582	5935.92	7520.52
Pos_00319	Positive	[M]+	Cyanidin-3-O-sophoroside	0.801	611.151	C27H31O16	Anthocyanidin-3-O-glycosides	618341	620748	370731	352673	282366	484648	327986	297485	310102	383929	366710	585072	248521	235506	275163	244725	203705	287459	267898	261928	330043	297644	285459	272037
Pos_00091	Positive	[M+H]+	Cyclo(Leu-Pro)	1.131	211.145	C11H18N2O2	Alpha amino acids and derivatives	18629.7	18481	9747.6	15733.2	1829.07	19094.8	43279	10663.3	8748.45	18495.1	25652.9	20112.4	6373.93	20582.6	38567.8	14872.3	8727.54	32660.6	11729	69017.8	46685	16882.8	7232.77	19523.3
Neg_00067	Negative	[M-H]-	cyclo(tyrosyl-prolyl)	1.392	259.109	C14H16N2O3	Alpha amino acids and derivatives	26350.3	9231.42	3277.97	3679.69	237.386	12800.6	33496.5	11744.6	17919.3	8110.17	8412.79	1278.45	13049.2	9274.49	36134.9	10694	22104.6	20569.9	12892.4	123993	18931	6960.99	3478.41	8705.51
Pos_00058	Positive	[M+H]+	Cyclo-prolylglycine	1.792	155.082	C7H10N2O2	Amino acids	85095.2	67987.3	24394.7	33980.1	1949.84	30101.1	43328.6	7429.83	13453.5	128706	61848.9	127228	9837.18	102871	245121	52840.8	10677.5	31472.6	78336.5	279525	48768.8	79174.2	11681.7	22719.1
Neg_00010	Negative	[M-H]-	D-(+)-Malic acid	13.889	133.028	C4H6O5	Beta hydroxy acids and derivatives	29521.2	20992.4	18210.6	14381.3	14892.6	15589.3	18052	9711.83	11137.1	16515.4	17930.3	10457.8	71.6991	32985.6	17885.9	1757.63	308.153	15764.6	1314.45	1644.33	1320.24	358.14	1249.26	920.512
Neg_00094	Negative	[M-H]-	D-(+)-Raffinose	13.6	503.159	C18H32O16	Oligosaccharides	220.564	177.606	76.5555	1413.8	137.057	831.291	124.441	20.1867	297.106	140.61	255.442	71.5758	123.201	20462.8	2487.05	732.934	314.925	236229	387.46	520.679	7755.68	1090.05	586.99	558.648
Pos_00107	Positive	[M+H]+	Daidzein	0.668	255.066	C15H10O4	Isoflavones	3202.9	589.71	6127.32	1700.88	2371.18	2850.52	1844.88	1801.51	3122.43	2919	851.389	4220.21	3454.93	2413.8	5508.16	2624.58	2971.1	272808	2382.94	3537.84	2008.87	2258.8	1402.99	2360.07
Pos_00207	Positive	[M+H]+	Daidzin	3.432	417.117	C21H20O9		210.065	59.8626	269.595	96.3208	259.155	86.7148	368.052	124.113	568404	421.904	116.269	128.841	177.95	226.594	860.751	170.213	147.785	7632.62	394.906	139.803	490.974	152.045	149.255	545.676
Pos_00192	Positive	[M+H]+	Di(2-ethylhexyl)phthalate (DEHP)	0.9	391.287	C24H38O4	Benzoic acid esters	3.12029e+06	2.90125e+06	2.37158e+06	1.86768e+06	3.11295e+06	1.76856e+06	2.96023e+06	2.76643e+06	2.79211e+06	4.74899e+06	3.63647e+06	3.21913e+06	2.36352e+06	1.97683e+06	2.6549e+06	2.70516e+06	2.56181e+06	2.93116e+06	2.96233e+06	2.73837e+06	2.10681e+06	2.29483e+06	2.4134e+06	2.13692e+06
Pos_00132	Positive	[M+H]+	Dibutyl phthalate	1.167	279.162	C16H22O4	Benzoic acid esters	375923	808544	384806	480848	473709	228988	154647	649222	401095	225893	505188	702418	578142	638632	348644	374748	311612	525080	157736	372506	908934	180158	273284	338673
Pos_00094	Positive	[M+H]+	Diethyl phthalate	0.925	223.098	C12H14O4	Benzoic acid esters	458836	552665	394129	345748	298685	428543	438151	371423	324783	494081	448305	561463	411404	356622	414644	393152	390819	467163	408084	462017	587953	504692	463797	472104
Pos_00002	Positive	[M+H]+	Dimethyl sulfoxide	1.589	79.0217	C2H6OS	Sulfoxides	72058.2	58983.7	26200.2	146412	233376	42982.9	72135.9	54887.9	46445.7	295521	196963	101232	246788	274527	302080	156064	164618	22112	37428.3	11363.4	216504	301001	2197.91	174418
Pos_00190	Positive	[M+H]+	Dioctyl Phthalate	0.07	391.284	C24H38O4	Benzoic acid esters	29149.5	28993.9	17113.8	7872.46	19293	13011.8	33112	9093.13	11640	17165	12439.5	20429.2	22609	15347	24220.9	19789.8	20345.1	12632.6	18684.3	21574.8	11313.6	19968.6	8454.45	20644.9
Pos_00041	Positive	[M+H]+	Ectoine	9.777	143.081	C6H10N2O2		1365.42	3780.26	1181.08	4461.3	192.163	282.284	1557.59	174.886	1539.76	876.702	4020.66	678.389	1520.38	2452.21	4275.92	3061.64	125.207	98475.7	389.28	1726.17	2096.32	1282.02	135.988	952.585
Pos_00168	Positive	[M+H]+	Erucamide	0.972	338.342	C22H43NO	Fatty amides	5.88986e+06	6.56164e+06	6.93951e+06	4.39988e+06	5.14836e+06	2.98607e+06	5.77538e+06	4.93683e+06	5.60313e+06	6.54149e+06	5.87782e+06	6.61917e+06	6.51584e+06	6.53249e+06	6.77243e+06	6.12978e+06	6.97275e+06	5.81039e+06	5.07547e+06	5.85662e+06	5.76249e+06	6.31768e+06	5.6382e+06	6.0535e+06
Pos_00153	Positive	[M+Na]+	Ethylenediaminetetraacetic acid EDTA	13.529	315.081	C10H16N2O8		257230	473.806	127.462	119.814	105.778	152.212	395.743	147.619	395.209	40.0451	181.28	101.232	72.8449	137.301	176.647	46177.2	211.415	587.311	48.3788	86.655	112.437	89747.1	295.193	5046.72
Pos_00142	Positive	[M+H]+	FA 18:3+1O	1.075	295.228	C18H30O3	Oxidized fatty acids	79245.2	89592.6	99538.3	211445	247248	141639	78622.4	135264	67665.6	29172.9	83631.2	92639.5	18131.1	36159.1	8407.31	15991.3	5670.24	15669.7	11191.2	17696.1	12441.7	8754.13	3525.73	5628.91
Neg_00030	Negative	[M-H]-	FA 9:1+1O	1.114	171.113	C9H16O3	Oxidized fatty acids	95223.3	155253	75826.5	52789.8	113375	120969	145462	116059	113416	162424	100917	75564.2	65862.2	45232.3	66672.4	109311	91646.6	58968.1	72624.7	196685	97527.8	93245.7	61696.3	88942
Pos_00178	Positive	[M+NH4]+	Gentiobiose	12.134	360.15	C12H22O11	O-glycosyl compounds	196486	175702	109045	159889	35561.6	218023	358026	59371.9	87758.3	153122	235372	131752	63024.4	249354	254082	111023	79588.6	322068	99746.9	313623	334727	117250	89852.5	158502
Neg_00048	Negative	[M-H]-	Gluconate	13.903	195.05	C6H12O7	Medium-chain hydroxy acids and derivatives	1974.41	1006.09	179.209	744.026	108.391	1214.75	538.091	672.217	159.846	158.186	832.428	224.638	280.738	2930.31	2944.27	972.932	1151.34	7409.95	971.774	3374.12	27208.2	15277.8	3881.9	1470.41
Neg_00038	Negative	[M-H]-	Glucose	8.63	179.055	C6H12O6	Hexoses	4508.52	5733.71	1582.44	3507.66	1152.89	13973.3	27698.5	3246.02	810.525	1092.24	7786.51	3190.08	1191.62	364619	14278.3	723.523	1982.11	10978.3	3930.84	53989.1	2979.59	1424.03	388.19	7246.02
Pos_00110	Positive	[M+H]+	Glucose-6-phosphate	13.927	261.037	C6H13O9P	Hexose phosphates	498.019	39.4838	67.8572	14402.7	6588.19	816.41	534.195	93.0845	141.472	112.984	12360.8	220.871	45.7882	1589.04	116.694	14232	203.205	879.15	256.52	369.728	567.181	203.879	199.006	86.5986
Neg_00008	Negative	[M-H]-	Glutaric acid	6.879	131.035	C5H8O4	Dicarboxylic acids and derivatives	1213.1	777.156	896.917	31.6137	295.612	101.695	11902.5	36.3361	5344.43	7425.95	244.239	49.5525	2184.3	9621.57	10037.1	4395.25	3469.82	13633.5	3186.13	13729.1	4845.42	3220.42	2759.68	5338.31
Pos_00219	Positive	[M+H]+	GLYCOCHENODEOXYCHOLIC ACID	5.717	450.32	C26H43NO5	Glycinated bile acids and derivatives	7581.22	5934.04	5309.37	243.543	2299.78	146.677	3240.94	206591	3134.29	527.737	3563.08	81.5118	681.62	588.569	330.811	6210.04	8612.6	15101.8	774.06	4782.2	21150.6	817.82	536.211	17551.3
Neg_00044	Negative	[M-H]-	Gly-Leu	8.921	187.109	C8H16N2O3	Peptides	4655.57	15152	7309.31	36300.7	401.316	30451.7	93920.6	2062.07	2197.02	8149.09	6668.39	3122.91	5530.93	22653.8	30891.7	4422.31	1708.95	12903.6	3499.63	21263.9	14385.5	13522.6	2372.66	17701.8
Neg_00034	Negative	[M-H]-	Gly-Val	9.764	173.093	C7H14N2O3	Dipeptides	2601.71	1770.93	2576.79	13405	177.367	29666.2	28770	495.584	2116.23	3133.59	4093.8	2120.84	1064.38	5576.94	16645.6	4122.31	707.735	7457.18	2796.58	8937	4503.3	8841.22	3057.29	6450.14
Pos_00056	Positive	[M+H]+	Guanine	7.37	152.056	C5H5N5O	Purines and purine derivatives	1153	633.015	401.641	11308.7	13101.5	3205.68	1156.08	185.229	1005.82	174.482	883.895	470.665	30.1786	1241.47	152.023	7804.56	428.988	1137.08	46.1286	456.383	44.9747	46.0744	23.2174	131.463
Pos_00136	Positive	[M+H]+	Guanosine	7.373	284.098	C10H13N5O5	Purine nucleosides	1412.63	496.732	519.933	16028.4	18461.7	4624.48	1013.01	385.501	1379.12	830.936	2882.97	199.835	127.999	4240	349.011	13586.3	684.533	566.725	54.0042	586.943	29.9831	89.845	17.6894	355.785
Pos_00171	Positive	[M+H]+	Guanosine-3',5'-cyclic monophosphate	9.274	346.056	C10H12N5O7P	3',5'-cyclic purine nucleotides	28.3234	35.6628	16.5058	19243	36034.9	1494.45	223.831	20.6854	1151.86	941.06	408.817	57.8471	118.633	4652.86	138.106	12568.3	622.956	2381.94	23.6268	128.249	3301.89	1549.25	1323.39	67.8182
Pos_00080	Positive	[M+H]+	Harman	1.151	183.093	C12H10N2	Harmala alkaloids	37979.3	38621.6	32526.5	38959	12750.6	49994.8	21056.3	18911.2	17243.2	16309.8	26249.3	58462.4	35169.5	35621.4	37679.2	35979.8	36120.2	50912	40480.7	55822	73155.1	56266	40077.7	50933.6
Pos_00135	Positive	[M+H]+	Hexaethylene glycol	1.415	283.175	C12H26O7	Polyethylene glycols	256568	27358.5	34714.5	158439	196774	10095.8	235122	132883	323683	72441.6	569448	79683.1	57863.8	447299	248721	215813	38049.6	377761	23239.8	72983.2	471944	244930	66960.1	236548
Neg_00037	Negative	[M-H]-	HIPPURATE	5.57	178.05	C9H9NO3	Hippuric acids	530.066	87.2632	132.232	130.866	187.221	157.675	212.01	316.931		893.876	177.017		320.122	525.458	1331.75	767.052	1240.51	323850	4038.12	1205.95	91.9349	1129.85	447.006	917.232
Pos_00175	Positive	[M+Na]+	hydroquinidine	1.433	349.185	C20H26N2O2	Cinchona alkaloids	45164	7617.83	5771.53	23592.3	33738.7	2635.58	64426.4	30775.2	54840	19752.2	108038	8869.01	2287.33	51528.1	34442.9	33808.8	7197.35	68279.5	2439.19	9274.4	60570.9	33744.9	4404.67	31176.5
Neg_00093	Negative	[M-H]-	hypericin	13.6	503.138	C30H16O8	Benzopyrenes	961.708	618.029	489.781	8469.54	4736.07	7591.71	462.044	542.013	8246.85	647.809	11106.1	677.217	23.2265	3224.74	217.665	32.9409	60.9533	35166	90.6155	106.035	88.9206	126.486	122.339	111.511
Pos_00037	Positive	[M+H]+	Hypoxanthine	5.883	137.046	C5H4N4O	Hypoxanthines	62332.6	10155	3375.44	247165	158285	12511.8	49561.3	1668.94	6369.89	16060.9	245338	5018.24	5714.16	4636.54	14500	299022	2211.65	13252.6	2829.6	23676.5	1816.48	7422.58	606.969	15710.9
Neg_00058	Negative	[M-H]-	Indoxyl sulfate	0.702	212.002	C8H7NO4S	Arylsulfates	7902.37	4513.05	55467.9	5422.13	678.117	12349.9	36237.6	7437.79	3546.16	1531.64	19242.2	6830.53	779.602	1185.23	4389.36	929.403	1464.01	1.12996e+06	876.992	2592.31	2016.54	3179.2	1422.19	1725.14
Neg_00068	Negative	[M-H]-	Inosine	5.88	267.076	C10H12N4O5	Purine nucleosides	5495.13	22222.3	11235.4	149763	59776.4	21309.4	35061.2	3859.7	3621.74	11773.6	50277.3	14916.4	5338.05	9309.95	8575.22	28695	3231.65	10034.8	9717.74	42325.3	2417.43	1767.96	822.256	5970.21
Pos_00029	Positive	[M+H]+	Isoleucine	6.213	132.102	C6H13NO2	Isoleucine and derivatives	4211.92	2751.13	875.725	686.775	2944.15	56215.2	3768.21	1550.47	2364.87	1627.55	1073.93	1694.66	753.424	1701.38	2289.98	1742.77	802.556	8006.81	326.275	650.49	442.251	1133.43	403.541	277.533
Pos_00109	Positive	[M+H]+	Isoleucylglutamine	8.88	260.162	C11H21N3O4	Dipeptides	10069	2963.83	2624.42	9939.84	2446.11	19134.4	4938.13	1135.82	1404.68	1290.02	5539.66	1966.8	655.604	13596.6	3651.77	2877.15	368.437	1335.68	612.048	5418.83	567.181	202.727	200.112	726.176
Pos_00093	Positive	[M+H]+	Isoleucylserine	8.15	219.134	C9H18N2O4	Dipeptides	14219.5	8631.67	6386.83	8059.62	2810.16	26472	32127.8	2663.72	5286.49	6257.05	26798.1	10407.2	2045.9	8908.22	9165.28	6702.01	1188.44	4264.97	1208.34	23188.9	2993.32	1200.24	1446.11	7666.59
Neg_00012	Negative	[M-H]-	kojic acid	16.002	141.016	C6H6O4	Pyranones and derivatives	3714.02	1350.01	1053.51	1063.84	1182.45	1303.38	2430.05	609.639	822.687	2498.33	578.106	2357.6	36872.5	11664.3	9346.71	12201.1	9030.12	9330.75	5334.86	11629	12403.7	10253.9	13791.3	10764.1
Neg_00028	Negative	[M-H]-	L-(-)-Phenylalanine	7.331	164.072	C9H11NO2	Phenylalanine and derivatives	7586.94	2284.24	976.082	8061.51	3137.97	31875.5	33171.5	699.469	3026.66	5518.93	3245.69	1863.17	3770.77	16066.8	32833.9	12957.5	9619.33	29448.6	6422.25	62559	12435.3	14150.8	4761.79	11250.6
Neg_00001	Negative	[M-H]-	Lactic acid	5.805	89.0241	C3H6O3	Alpha hydroxy acids and derivatives	233.608	233.044	60.0265	20.5857	172.888	11.1958	1250.17	81.7562	353.573	593.825	150.128	81.4863	15261.8	54455.2	39361.3	36680.8	37450.1	77809.5	16639.9	122728	17585.2	11973.5	22646.7	38177.2
Neg_00035	Negative	[M-H]-	L-Citrulline	11.914	174.09	C6H13N3O3	L-alpha-amino acids	160.087	44.1449	44.3674	242.617	46.5813	141.814	66.8293	97.9055	91.2166	89.1365	50.4163	93.5991	123.201	171392	485.56	115.293	49.6656	167.564	42.7039	216.817	409.939	346.77	176.45	89.646
Pos_00104	Positive	[M+H]+	Leucylleucine	5.79	245.187	C12H24N2O3	Dipeptides	1147.1	36651.2	20992.6	21440.4	1083.34	417.891	929.938	626.205	14725.9	1011.14	1385.23	16970.2	562.987	499.275	1496.68	654.498	253.493	825.869	326.275	925.476	226.123	344.406	222.224	328.657
Pos_00209	Positive	[M+H]+	Leupeptin	4.773	427.304	C20H38N6O4	Dipeptides	545.225	496.732	41813.8	33915.9	20730.7	10742.5	846.866	29127.9	32028.4	1814.9	1735.28	224.815	18713.9	18960.9	5395.75	18052.5	18637.4	2127.64	7529.09	12640.1	5411.95	8493.81	21732.6	18884.8
Pos_00089	Positive	[M+H]+	Levamisole	1.246	205.088	C11H12N2S	Imidazothiazoles	424251	553577	343378	351898	227035	261948	162894	328329	390144	448173	518872	557583	260923	190484	367796	262388	331454	362685	370338	254326	293364	162761	125079	166052
Neg_00007	Negative	[M-H]-	L-Leucine	7.452	130.088	C6H13NO2	Leucine and derivatives	39453.7	45404.6	3218.81	39620.1	3484.64	49840.1	96793.1	425.94	26010.6	3432.38	31094.5	625.462	8789.71	19852.4	38893.7	12303.4	11093.5	22269.2	14731.8	64314.1	20706.4	33572.8	18060.2	32717.5
Pos_00251	Positive	[M+H]+	LPC 16:0	5.516	496.34	C24H50NO7P	Lipids	7.24469e+07	7.54379e+07	8.41314e+07	9.18645e+07	1.02203e+08	8.52668e+07	8.46049e+07	9.31944e+07	8.55347e+07	6.73967e+07	7.8369e+07	6.60271e+07	7.36025e+07	6.67187e+07	7.37404e+07	7.86118e+07	7.43125e+07	6.12662e+07	7.92759e+07	8.18269e+07	5.93821e+07	7.39462e+07	6.75177e+07	7.25308e+07
Pos_00298	Positive	[M+H]+	LPC 18:1	5.432	522.355	C26H52NO7P	Lipids	5.0904e+07	3.46301e+07	7.60504e+07	4.33897e+07	6.29054e+07	3.78831e+07	3.5388e+07	4.7293e+07	6.40272e+07	6.91086e+07	2.5953e+07	2.81514e+07	7.05533e+07	3.90066e+07	7.65231e+07	3.98177e+07	7.51601e+07	3.48269e+07	8.3946e+07	6.35208e+07	7.26035e+07	5.59259e+07	8.28e+07	4.45978e+07
Pos_00290	Positive	[M+H]+	LPC 18:2	5.482	520.342	C26H50NO7P	Lipids	8.82965e+06	1.09458e+07	1.2955e+07	1.19989e+07	1.29332e+07	1.44885e+07	8.22631e+06	9.98065e+06	8.70782e+06	9.51185e+06	7.37323e+06	9.37958e+06	8.96783e+06	9.81402e+06	1.09194e+07	9.49032e+06	1.48903e+07	7.97228e+06	1.18101e+07	1.29152e+07	8.14883e+06	1.05048e+07	8.3139e+06	1.33232e+07
Pos_00273	Positive	[M+H]+	LPC 18:3	5.537	518.325	C26H48NO7P	Lipids	898948	1.15647e+06	1.92844e+06	789582	1.19218e+06	1.02021e+06	531524	684672	866065	2.67557e+06	459470	690003	1.65216e+06	1.66497e+06	2.12254e+06	1.90037e+06	1.67015e+06	847709	2.07845e+06	2.22997e+06	948484	1.32152e+06	1.11988e+06	1.85111e+06
Pos_00220	Positive	[M+H]+	LPE 16:0	5.502	454.292	C21H44NO7P	Lipids	18667.5	13365.9	47857.7	24987	22166.6	18750.7	12521.9	17049.5	22805.3	37113.2	15253.7	31225.6	23518.5	37355.4	80784.2	19829.3	57843.6	37492.3	40116.1	53997.6	34640.5	16719.2	48357.4	26098.5
Pos_00231	Positive	[M+H]+	LPE 18:1	5.6	480.31	C23H46NO7P	Lipids	458460	368458	779514	709549	1.64884e+06	769322	553030	823131	778370	877600	401411	355230	1.00285e+06	813852	1.44888e+06	1.64398e+06	1.30539e+06	622517	1.18936e+06	1.07074e+06	570867	1.01394e+06	1.05465e+06	632454
Pos_00226	Positive	[M+H]+	LPE 18:2	5.648	478.295	C23H44NO7P	Lipids	215782	139130	187171	167977	617715	208714	236990	225687	202754	345242	167797	124496	341830	332020	428178	502358	283878	196104	308811	282897	216082	304114	293431	173316
Pos_00224	Positive	[M+H]+	LPE 18:3	6.124	476.279	C23H42NO7P	Lipids	66246	80194.2	64430.4	107206	81670.1	33532.8	72498.2	85538.1	59076	37692.4	59814.8	75314.3	31420.1	37881.6	30201.2	25695.6	26397.1	30168.4	25600.2	33582.9	35779.9	26546.9	24659.1	36102.2
Pos_00025	Positive	[M+H]+	L-Pipecolic acid	9.024	130.085	C6H11NO2	Alpha amino acids	14377.6	4447.66	1723.02	7347.79	914.977	18326.3	12376.5	1153.68	1733.26	1526	11509.4	1812.98	698.27	114986	7949.1	1239.81	1015	112562	912.446	5939.91	5107.13	2706.87	1437.27	1633.9
Pos_00120	Positive	[M+H]+	L-Saccharopine	13.609	277.141	C11H20N2O6	Glutamic acid and derivatives	4669.81	2981.67	939.914	5206.02	740.444	3995.34	6113.82	171.125	550.372	798.042	3578.09	2006.24	749.262	2761.38	2827.42	1839.4	514.17	2631.4	1056.46	7801.26	4087.7	2963.73	247.652	1535.82
Pos_00077	Positive	[M+H]+	L-Tyrosine	8.6	182.082	C9H11NO3	Tyrosine and derivatives	738.768	785.856	154.971	59.5153	42.3111	78.4123	69.2261	68.6381	390.645	44.3356	178.779	85.4559	33.3005	55479.1	46.0352	153.741	30.7886	277.308	66.3802	131.716	154.913	52.9855	70.7578	58.428
Neg_00098	Negative	[M-H]-	Luteolin-3', 7-di-O-glucoside	0.992	609.139	C27H30O16	Flavonoid-7-O-glycosides	2503.29	4037.72	1880.83	2616.59	4193.22	2534.92	3139.83	1425.18	3307.25	1976.07	1430.7	1761.86	71487.1	6395.75	67339.6	49883.1	76012.1	56926.9	89510.5	83629.8	63145.7	92253.7	60115.3	59479.1
Neg_00095	Negative	[M-H]-	Maltotriose	12.121	503.174	C18H32O16	Oligosaccharides	85.3797	19.5059	137.452	87.4892	11.6453	312.55	415.955	89.8309	64.286	40.1742	48.1755	33.035	21.2068	583.484	1973.15	52.9407	16.9315	420.598	74.9922	1524.05	1626.19	217.442	97.6356	320.321
Neg_00039	Negative	[M-H]-	Mannose	8.759	179.055	C6H12O6	Hexoses	14067.5	25785.8	5313.65	24470.5	2225.15	42309	4414.19	4228.11	10438.7	9174.79	14619.6	17931.4	1671.3	2.15426e+06	24648.9	5671.71	1198.75	5015.69	5492.14	75897.2	1186.11	2779.85	1556.29	2366.87
Pos_00316	Positive	[M+Na]+	Melezitose	13.615	527.159	C18H32O16	Oligosaccharides	3371.66	1244.38	2943.54	22879.7	30343.2	11898.4	11372.7	292.417	77867.1	440.496	57907	4569.92	229.982	169483	2777.1	9894.34	345.859	1.70743e+06	6479.38	2276.14	7102.25	3433.69	642.348	877.463
Pos_00180	Positive	[M+Na]+	Melibiose	12.127	365.105	C12H22O11	O-glycosyl compounds	429795	428723	262021	489122	85983.2	602965	789355	136901	232525	284825	617510	328821	130049	623145	476734	263464	141264	742083	191008	634078	693176	239695	175279	335720
Pos_00075	Positive	[M+H]+	Mephedrone	4.845	178.134	C11H15NO	Alkyl-phenylketones	161016	174530	41456.2	94618.4	17544.1	261768	60908.6	47806.9	58757.5	10703.5	63020.3	287071	2234.26	8439.67	5181.63	4263.02	2383.04	7532.12	1845.14	3964.18	9246.05	5684.42	6395.84	5136.45
Pos_00085	Positive	[M+H]+	MES	5.674	196.064	C6H13NO4S	Morpholines	24171.6	574.426	3940.3	133.126	330.555	282.284	2089.48	51278.3	1638.34	174.482	3129.26	211.668	597.328	4418.59	113.482	442.555	256.572	77516.6	546.793	556.903	3201.95	585.144	166.944	5119.75
Pos_00054	Positive	[M+H]+	Methamphetamine	4.593	150.127	C10H15N	Amphetamines and derivatives	151726	194635	94425.1	96160.3	87308	126942	128240	98344.2	98475.5	175455	159487	206272	93641.1	101843	83758.3	109152	85599.5	148831	107843	112371	146817	108521	92960.3	84788.4
Pos_00189	Positive	[M+Na]+	methyl chlorogenate	7.426	391.104	C17H20O9		61.3673	15.2841	27.5097	21.9267	33.4963	65.4973	43.8432	11.283	22.8181	2.86036	61.26	36.8118	7.28449	105579	16.0588	91.1465	15.3943	66.6023	10.1258	187.175	38.7282	21.8853	12.1615	38.6042
Pos_00118	Positive	[M+H]+	Metoprolol	4.573	268.192	C15H25NO3	Tyrosols and derivatives	174.661	171.946	157.722	122.163	123.407	150.367	192.679	338.489	156.988	234.55	641.355	218.241	316.355	139.221	159.517	219.63		140480		500.288	401.024		143.727	151.287
Pos_00090	Positive	[M+H]+	Miglitol	3.512	208.119	C8H17NO5	Piperidines	368647	546871	220020	128714	196077	155293	50771.6	140275	160671	81471.7	294970	271430	102809	25653.1	101047	87856.4	166617	419551	158874	125073	134319	66800.9	167706	50553.8
Pos_00099	Positive	[M+H]+	N,N-Dimethyldodecylamine N-oxide	4.324	230.246	C14H31NO	Long-chain alkyl amine oxides	317746	407775	160666	69026	199490	271532	590040	591353	313072	513859	351489	235681	690096	361041	682001	389540	885982	892986	1.42371e+06	602366	1.31898e+06	745826	576301	653744
Pos_00143	Positive	[M+H]+	N4-Acetylsulfamethoxazole	11.691	296.068	C12H13N3O4S	Benzenesulfonamides	129814	168244	135134	172924	128175	170475	135117	125327	112750	62436	169884	145617	82861.1	180140	104413	131597	67061.7	171434	95090.2	108273	141042	102310	95162.6	122183
Neg_00015	Negative	[M-H]-	N-ACETYL-DL-SERINE	8.273	146.046	C5H9NO4	N-acyl-L-alpha-amino acids	310.687	491.754	207.048	422.742	550.018	1016.02	1041.62	192.783	166.796	577.504	619.56	572.606	1204.75	18020.3	1911.33	1224.69	782.234	27590.8	1384.23	3264.92	8712.71	3464.86	3454.89	737.94
Neg_00055	Negative	[M-H]-	N-acetylphenylalanine	5.319	206.084	C11H13NO3	Phenylalanine and derivatives	5690.79	395.251	207.048	324.96	252.614	204.324	14985.9	898.309	162.453	351.524	119.879	505.435	2610.45	4908.57	547.382	2045.86	124.164	15259.6	1782.11	34592.7	12540.8	5251.3	3725.44	16866.6
Neg_00033	Negative	[M-H]-	N-alpha-Acetyl-L-ornithine	8.919	173.092	C7H14N2O3	N-acyl-L-alpha-amino acids	2074.02	1749.37	250.545	3621.61	50.1645	4142.46	20119.1	411.809	496.914	1542.94	414.534	688.229	665.489	34023.7	9407.24	1239.99	888.338	1166.2	1078.01	4801.64	2277.27	4142.77	956.358	5353.62
Pos_00076	Positive	[M+H]+	N-BENZOYL(D5) GLYCINE	5.561	180.065	C9H9NO3	Hippuric acids	243.109	281.481	156.805	133.909	133.104	156.825	178.834	292.417	135.996	487.692	201.283	202.465	353.818	128.659	366.14		159.074	236746	192.39	192.952	208.633	233.827	542.845	159.634
Pos_00020	Positive	[M+H]+	Nicotinamide	1.743	123.055	C6H6N2O	Nicotinamides	35901	86798.2	32848.4	49980.3	17486.8	68954.8	126183	16386.6	21242.7	41526.8	84013.7	68891.9	74192.5	37798	237108	44995.6	35246.8	54863.3	62260.1	319050	48421.5	83285.2	106129	113170
Pos_00022	Positive	[M+H]+	Nicotinic acid	5.858	124.039	C6H5NO2	Pyridinecarboxylic acids	15357.2	12032.4	7386.35	4687.61	456.607	93.1723	21350.5	5854.92	6935.78	433.345	34799.4	5298.27	7906.79	10865	828.633	777.491	488.513	24509.6	702.055	1242.06	33789.7	1882.14	12352.8	16879.4
Pos_00068	Positive	[M+H]+	Norharman	1.155	169.077	C11H8N2	Beta carbolines	30513.7	27349.6	25306.2	41790.7	37777.6	32424.9	19153.7	19331.5	18448.9	9442.06	38770.1	43111.9	32737.5	48294.3	31747.1	229735	29492.4	101364	30365	47877.5	38247.2	37998.7	35550.3	31829.7
Pos_00134	Positive	[M+H]+	Oleamide	0.99	282.28	C18H35NO	Fatty amides	2.19783e+06	2.27584e+06	1.57628e+06	1.56027e+06	2.1249e+06	1.35637e+06	1.98006e+06	1.86428e+06	1.54201e+06	2.90952e+06	2.4159e+06	2.18502e+06	1.02249e+06	837448	1.02512e+06	1.01522e+06	1.16364e+06	2.13839e+06	1.4729e+06	1.27001e+06	916951	1.10557e+06	1.04302e+06	923086
Pos_00158	Positive	[M+H]+	Ormosanine	5.083	318.3	C20H35N3	Ormosia-type alkaloids	14780.1	21163.3	12422.5	3148.83	950.236	1552.56	5043.12	10188.5	11176.3	1782.01	11736.9	3349.87	7622.7	63455	589.892	2110.65	4469.48	9060.34	5425.17	417.1	13380	48595.8	3034.85	11039.8
Neg_00022	Negative	[M-H]-	Orotic acid	5.922	155.01	C5H4N2O4	Pyrimidinecarboxylic acids	1854.64	7089.88	2840.38	2046.07	4839.08	4.66493	5917.85	2454.7	3071.83	5038.1	1074.43	926.08	1343.1	5575.87	2912.07	2501.15	3798.29	42465.8	7241.95	5306.49	13505.4	7458.41	9683.57	3859.15
Pos_00200	Positive	[M+H]+	Palmitoylcarnitine	4.906	400.343	C23H45NO4		96933.2	84292.9	133558	162049	152902	130322	66945.1	108795	109736	110688	51138.4	48736.2	79847.4	86817.2	114180	92310.5	112659	78163.3	95270.2	119813	118801	113417	90305.7	133436
Neg_00062	Negative	[M-H]-	Pantothenate	6.741	218.107	C9H17NO5	Secondary alcohols	573.941	571.831	458.463	542.58	1108.1	33.5875	1275.52	71.6628	595.949	2072.74	616.199	39.642	438.274	2621.92	967.256	425.878	1171.66	12186.1	256.223	3081.34	910.306	510.207	452.888	864.756
Pos_00169	Positive	[M+H]+	Pentamidine	3.922	341.199	C19H24N4O2	Phenol ethers	19992.8	20062.9	10441.8	11896.8	8692.28	12368.8	14483.3	11229.4	12320.8	12448.3	8817.69	14977.1	11105.7	12053.7	14255.9	13286.5	11643.2	9715.46	9218.97	15594.4	16591.9	13490.6	16119.5	14622.6
Pos_00114	Positive	[M+H]+	Phenylacetylglutamine	5.699	265.117	C13H16N2O4	N-acyl-alpha amino acids	6923.88	346.439	5014.1	627.26	309.4	520.289	11911.5	2823.56	1763.38	300.338	5477.15	105.177	87.4139	362.935	5968.51	344.819	212.441	3659.49	141.761	794.916	9719.53	160.108	280.82	6644.1
Pos_00083	Positive	[M+H]+	Phenylacetylglycine	5.49	194.079	C10H11NO3	N-acyl-alpha amino acids	2239.91	687.783	766.603	382.934	298.822	488.001	370.36	363.876	491.045		2350.38	645.521	718.043	871.811	184.141	561.155	202.179	67368.8	167.638	782.206	748.329	396.24	183.528	940.065
Pos_00065	Positive	[M+H]+	Phenylalanine	7.474	166.086	C9H11NO2	Phenylalanine and derivatives	21787.7	13704.7	13102.9	46447.8	41123.7	32153.7	40143.1	2590.38	7511.71	7036.5	43494.6	8368.11	1659.82	463326	39524.9	44855.1	4613.16	11317.5	4315.84	56593.8	15779.9	2810.54	2294.1	12953.3
Neg_00092	Negative	[M-H]-	Phosphatidylethanolamine lyso 16	5.68	452.279	C21H44NO7P	2-acyl-sn-glycero-3-phosphoethanolamines	6889.67	7493.34	11747.8	14410	36708.8	9266.42	13250.6	21220.3	9741.94	13955.5	5423.67	3488.49	223163	135348	140966	153329	175837	167714	142439	217041	74015.1	134979	175177	123012
Pos_00081	Positive	[M]+	Phosphocholine	3.847	184.071	C5H15NO4P	Phosphocholines	37746.8	69439.3	54405.9	185797	63805.1	77057.1	75335.3	56941.4	12540.8	43480.4	141073	57259.4	40202.1	75798.6	57478.7	143032	52349.9	132740	61033.8	51032.9	67106	63536.5	38362.9	50703
Pos_00066	Positive	[M+H]+	Phthalic acid	0.911	167.036	C8H6O4	Benzoic acids	110764	123733	84235.6	76395.7	102413	74669.7	108104	90463.1	96334.3	135656	120626	114265	86165.1	68576.4	88157.3	103881	90725.8	108590	106503	99123	107078	99617.4	101551	82930.2
Pos_00050	Positive	[M+H]+	Phthalic anhydride	0.924	149.023	C8H4O3	Phthalic anhydrides	5.02068e+06	5.85296e+06	4.15591e+06	3.64263e+06	3.3781e+06	4.48493e+06	4.752e+06	3.79867e+06	3.53903e+06	5.32205e+06	5.04114e+06	5.70444e+06	4.33734e+06	3.73146e+06	4.34987e+06	4.34712e+06	4.18852e+06	5.04641e+06	4.56436e+06	4.97474e+06	6.08553e+06	5.26955e+06	4.75583e+06	4.81558e+06
Neg_00011	Negative	[M-H]-	P-HYDROXYBENZOIC ACID	0.984	137.025	C7H6O3	Hydroxybenzoic acid derivatives	44900.2	45213.6	35098.1	27840.7	37474.7	42248.4	54677.9	44084.7	36047.9	60432.1	45726.4	44391.3	41628.9	9279.86	51009.5	43921.9	45598.7	54437.1	35367.1	34806.3	77599	66930.9	43618.4	44509.3
Pos_00160	Positive	[M+H]+	Phytosphingosine	3.236	318.302	C18H39NO3	Lipids	1.44943e+06	317796	326335	250357	517627	246279	473371	383832	285936	348521	256801	268785	533318	373138	437560	304729	2.84023e+06	2.37738e+06	876604	480350	2.55953e+06	1.07381e+06	495799	847209
Pos_00011	Positive	[M+H]+	Proline	8.995	116.07	C5H9NO2	Proline and derivatives	28003.5	1821.35	3937.55	16745.7	34169.7	14885.4	5363.87	1063.42	3681.01	2078.05	15523.8	3069.84	934.496	93666.9	13433.7	40071.5	1054	13421	2368.31	9236.27	5213.32	1025.15	1412.94	1599.47
Pos_00042	Positive	[M+H]+	Proline betaine	7.829	144.102	C7H13NO2	Proline and derivatives	3.66776e+06	33426.2	57679.6	24969	14953.4	23429.6	16973.1	23639.7	28412.2	30033.8	8881.45	3821.85	181828	3.35646e+06	19119.6	18759.7	11786.9	314121	24461.7	15520.5	24192.6	9373.83	12370.5	16594.6
Neg_00065	Negative	[M-H]-	Pseudouridine	6.691	243.063	C9H12N2O6	Nucleoside and nucleotide analogues	292.9	614.949	2206.19	2235.02	702.303	1086	1046.22	140.298	469.114	336.459	274.489	128.836	227.216	1847.16	492	263.527	297.994	41090.4	158.317	822.957	429.532	96.6409	301.141	634.082
Pos_00070	Positive	[M+H]+	Pyridoxamine	1.501	169.097	C8H12N2O2	Pyridoxamine 5'-phosphates	16596.3	38431.8	5267.19	8515.39	1183.83	7433.49	46803.8	2164.45	5262.76	16933.4	16293.9	14064.7	5809.9	32090	39765.8	8479.92	11565.2	19674.3	18747.3	89245.4	58395.9	9751.64	12596	9249.36
Neg_00005	Negative	[M-H]-	Pyroglutamic acid	8.408	128.035	C5H7NO3	Alpha amino acids and derivatives	24431.6	17777.1	18683	36497.7	2106.01	21642.5	167753	13890.5	13413.2	8499.36	19942.4	11560	73432	1.19466e+06	247939	95009.7	98544.5	178132	123929	261222	168271	141821	111263	169031
Neg_00099	Negative	[M-H]-	Quercetin-3,4'-O-di-beta-glucopyranoside	0.685	625.13	C27H30O17	Flavonoid-3-O-glycosides	15743.1	12471.5	4607.25	4548.7	11018.3	15008	15624.2	11972.7	13122.2	15994.4	9628.39	15645.4	191193	207950	228618	179239	181611	142081	265671	372041	238937	242239	183538	183617
Neg_00090	Negative	[M-H]-	Quercitrin	0.69	447.09	C21H20O11	Flavonoid-3-O-glycosides	5696.72	8323.88	4768.19	4337.7	3742.63	8798.06	7318.96	8062.57	4669.42	7577.86	6604.53	5371.49	46253	42870.5	38481.6	28610.3	40049.7	21460.6	53421.5	75232.5	53335.8	62302.1	52291.5	64198.6
Neg_00049	Negative	[M-H]-	Sebacic acid	6.821	201.113	C10H18O4	Medium-chain fatty acids	526.508	1359.25	1232.72	100.723	1326.67	48.5153	2416.23	1053.75	1237.94	279.964	50.4163	375.497	2100.48	2336.08	1759.35	1767.04	1923.41	10231.6	1648.79	2146.02	1564.4	1476.62	1672.74	4253.81
Pos_00108	Positive	[M]+	sn-Glycero-3-phosphocholine	11.747	258.11	C8H21NO6P	Glycerophosphocholines	167724	172417	159161	303743	335972	143140	162032	149820	130236	114269	204754	110228	112332	238238	203862	328488	146205	187746	177612	217646	180364	179275	133017	166043
Neg_00072	Negative	[M-H]-	Stearic acid	1.22	283.263	C18H36O2	Long-chain fatty acids	137406	218757	39063.3	24890.3	46398.6	43668.4	55856.6	168222	91664.9	55622.5	113490	69423	310669	146263	183488	148520	51072.1	154386	149617	177300	79624.6	166390	107416	86003.4
Neg_00004	Negative	[M-H]-	SUCCINIC ACID	10.649	117.017	C4H6O4	Dicarboxylic acids and derivatives	214.635	150.914	163.55		68.0804	152.077	74.8949	76.7095	33.0117	548.629	154.61	341.361	1623.83	1058.44	24947.7	2451.74	9881.2	5291.21	7030.52	11580	207.984	2272.48	1452.77	334.533
Neg_00087	Negative	[M-H]-	Sucrose	12.126	341.111	C12H22O11	O-glycosyl compounds	283164	173851	134146	187642	2236.8	376616	595810	71811.2	96117.2	139536	217992	111046	64062.7	287418	429145	85205.1	84013.9	401354	96961.8	391068	466135	167888	109944	236362
Pos_00023	Positive	[M+H]+	Taurine	8.437	126.022	C2H7NO3S	Organosulfonic acids	10773.5	1072.43	10761.8	3733.02	467.185	3317.3	4721.22	1532.6	1645.64	2853.21	198576	1113.56	1276.87	905.416	4454.71	4357.46	641.429	67786.6	734.682	4082.03	4157.66	47560.3	664.46	857.639
Pos_00113	Positive	[M]+	Thiamine	10.619	265.114	C12H17N4OS	Thiamines	3091.97	196.145	342.954		879.718		1280.68	351.652	565.888	2130.97	5479.65	257.683	1230.04	1340.36	2338.16	1503.37	831.292	30179.3	1838.39	1337.95	1199.33	1079.29	1621.9	2206.7
Pos_00103	Positive	[M+H]+	Threonylleucine	7.299	233.148	C10H20N2O4	Dipeptides	29101.1	9785.62	10384	11502.1	2365.01	31174	18268.8	1208.22	3519.46	2497.1	11783.2	8339.18	425.622	1868.44	10665.2	6392.33	908.264	1232.75	811.188	11541.3	1278.03	1148.4	294.087	5484.93
Neg_00084	Negative	[M-H]-	Thymidine-5'-monophosphate	0.676	321.045	C10H15N2O8P	Pyrimidine 2'-deoxyribonucleoside monophosphates	369.979	756.623	20821.4	943.266	163.93	1513.3	241.968	1909.66	153.765	231.002	1021.77	493.322	189.851	2346.83	3692.57	785.875	1283.41	713663	903.031	669.444	5485.95	1240.7	496.412	1900.06
Neg_00026	Negative	[M-H]-	Trichloroacetic acid	0.801	160.907	C2HCl3O2	Alpha-halocarboxylic acids	374469	460413	301728	246675	325588	373710	465972	385409	328710	434976	421530	402937	356687	362242	365816	368339	360079	434576	435845	552589	666136	508677	453051	336096
Pos_00040	Positive	[M+H]+	Trigonelline	8.242	138.055	C7H7NO2	Alkaloids and derivatives	9992.24	6048.67	22561.6	8708.03	9727.14	3465.82	16923.5	814.254	80617.2	2973.35	54982.7	3144.78	826.269	302574	7027.32	8468.94	1016.02	389209	3352.76	27036.4	5379.47	4909.22	2211.18	2190.01
Pos_00001	Positive	[M+H]+	Trimethylamine N-oxide	9.96	76.0759	C3H9NO	Trialkyl amine oxides	16496	26053	194557	6082.31	9189.44	7865.21	29821.5	9736.26	24669.1	8164.91	35282	21716.3	6320.86	22388.7	29136	14608.7	9242.74	1.61409e+06	10583.7	18047.4	8757.57	23261.8	15162.1	10438.8
Neg_00052	Negative	[M-H]-	Tryptophan	7.363	203.085	C11H12N2O2	Indolyl carboxylic acids and derivatives	844.31	1384.92	684.65	1036.64	518.665	2948.24	1042.77	258.39	893.923	510.966	300.257	1310.39	157.536	721.027	1785.11	552.936	3075.88	1225.81	585.356	4220.82	578.737	524.419	432.89	1124.95
Neg_00096	Negative	[M-H]-	UDP-beta-L-rhamnose	0.848	549.064	C15H24N2O16P2	Pyrimidine nucleotide sugars	12235.4	9701.62	11810.4	20132.8	22623.3	19296.9	15967.6	16420.9	12915.4	8995.26	6896.94	7866.73	779.602	886.508	614.356	374.114	501.171	431.844	393.709	705.844	186.884	515.892	655.217	298.456
Pos_00321	Positive	[M+H]+	val-leu-pro-val-pro	8.306	652.406	C31H53N7O8	Oligopeptides	32517.6	32991.9	8970.91	12782.5	358.763	35483.9	20295.9	7438.3	6713.08	14123	10140.4	11652.2	1517.26	1109.93	14961.4	2840.92	3297.46	7512.74	1166.72	24494.5	13772.2	3492.44	2552.81	1600.51
Neg_00019	Negative	[M-H]-	Xanthine	5.308	151.024	C5H4N4O2	Xanthines	1820.25	1990.63	1284.04	1588.77	551.81	2801.76	5774.98	1724.95	971.24	1969.79	3036.18	2379.62	12204	41029.8	62927	19335.1	21171.1	23951.6	21515.5	76153.6	9663.71	7923.13	8674.27	31228.5
Neg_00053	Negative	[M-H]-	Xanthurenic Acid	6.46	204.032	C10H7NO4	Quinoline carboxylic acids	118.583	124.222	291.433	43.377	799.049	135.283	566.897	179.662	403.091	509.71	160.212	63.8676	124.211	226.731	22281.7	490.584	246.071	245.161	207.27	99.7044	122.077	133.592	102.341	173.826
