# Supplementary material for: Comparative untargeted and targeted metabonomics reveal discriminations in metabolite profiles between Mycoplasma capricolum subsp. capripneumoniae and Mycoplasma capricolum subsp. capricolum
Source: Front Microbiol. 2023 Dec 8;14:1294055. doi: 10.3389/fmicb.2023.1294055 (PMC10740972; doi:10.3389/fmicb.2023.1294055)
Supplement: Supplementary file 2 [file Table_2.XLSX]

## Sheet: Sheet1
Table S2 The list of significant differential metabolites between Mcc and Mccp detected by LC-MS/MS
Alignment ID	Metabolite name	RT(min)	m/z	Middle logarithmic period			Late logarithmic period
				VIP	FC	P.value	VIP	FC	P.value
Neg_00001	Lactate	5.805	89.0241	1.475	356.901	0	-	-	-
Neg_00003	Acetylenedicarboxylic acid	0.771	112.985	-	-	-	1.195	1.303	0.015
Neg_00005	Pyroglutamic acid	8.408	128.035	-	-	-	1.326	4.15	0.004
Neg_00006	Citraconic acid	13.241	129.017	-	-	-	1.317	3.613	0.005
Neg_00008	Glutaric acid	6.879	131.035	1.313	13.07	0.005	-	-	-
Neg_00010	Malate	13.889	133.028	-	-	-	1.631	0.081	0
Neg_00012	kojic acid	16.002	141.016	1.178	9.149	0.015	1.618	6.903	0
Neg_00013	4-Acetamidobutyric acid	6.827	144.066	1.113	5.978	0.027	1.12	8.172	0.028
Neg_00015	N-Acetyl-Dl-sSerine	8.273	146.046	-	-	-	1.104	6.629	0.027
Neg_00017	Citramalate	13.875	147.028	1.281	16.757	0.007	1.642	12.661	0
Neg_00018	Benzylacetate	1.775	149.06	1.469	5.257	0.001	1.361	5.403	0.003
Neg_00019	Xanthine	5.308	151.024	1.337	17.995	0.004	-	-	-
Neg_00022	Orotic acid	5.922	155.01	-	-	-	1.168	2.546	0.015
Neg_00024	(3S)-3,7-diaminoheptanoic acid	1.149	159.113	1.139	0.442	0.02	-	-	-
Neg_00035	L-Citrulline	11.914	174.09	-	-	-	1.018	2.622	0.049
Neg_00074	9-KODE	1.086	293.21	1.524	0.197	0	1.331	0.34	0.004
Neg_00076	13-HODE	1.088	295.227	1.467	0.202	0.001	1.309	0.371	0.005
Neg_00081	9-HPODE	1.089	311.219	1.528	0.133	0	1.336	0.239	0.004
Neg_00083	5-HETE	1.336	319.223	1.384	0.149	0.002	-	-	-
Neg_00089	Baicalein-7-O-glucuronide	0.974	445.072	1.346	3.734	0.003	1.397	1.974	0.002
Neg_00090	Quercitrin	0.69	447.09	1.609	6.104	0	1.721	9.11	0
Neg_00092	Phosphatidylethanolamine lyso 16	5.68	452.279	1.665	11.516	0	1.592	12.92	0
Neg_00096	UDP-beta-L-rhamnose	0.848	549.064	1.584	0.037	0	1.592	0.04	0
Neg_00098	Luteolin-3', 7-di-O-glucoside	0.992	609.139	1.462	18.464	0.001	1.691	34.364	0
Neg_00099	Quercetin-3,4'-O-di-beta-glucopyranoside	0.685	625.13	1.7	17.835	0	1.641	18.125	0
Pos_00029	Isoleucine	6.213	132.102	-	-	-	1.335	0.268	0.005
Pos_00056	Guanine	7.37	152.056	-	-	-	1.163	0.193	0.019
Pos_00072	Arginine	13.889	175.119	-	-	-	1.156	0.603	0.021
Pos_00075	Mephedrone	4.845	178.134	1.232	0.04	0.009	-	-	-
Pos_00080	Harman	1.151	183.093	-	-	-	1.264	2.002	0.01
Pos_00087	Ala-Leu	8.186	203.14	1.027	0.4	0.041	-	-	-
Pos_00089	Levamisole	1.246	205.088	-	-	-	1.069	0.57	0.033
Pos_00099	N,N-Dimethyldodecylamine N-oxide	4.324	230.246	1.346	2.736	0.003	1.113	2.05	0.022
Pos_00103	Threonylleucine	7.299	233.148	1.039	0.228	0.037	-	-	-
Pos_00134	Oleamide	0.99	282.28	1.103	0.649	0.027	1.462	0.522	0.001
Pos_00136	Guanosine	7.373	284.098	-	-	-	1.014	0.17	0.045
Pos_00142	FA 18:3+1O	1.075	295.228	1.419	0.115	0.001	1.479	0.122	0.001
Pos_00145	angoletin	0.926	301.144	1.006	0.696	0.049	-	-	-
Pos_00147	Adiphenine	5.635	312.194	1.072	0.111	0.033	-	-	-
Pos_00160	Phytosphingosine	3.236	318.302	-	-	-	1.009	3.14	0.047
Pos_00185	Cholesterol	0.911	369.354	1.364	0.517	0.002	1.22	0.294	0.01
Pos_00192	Di(2-ethylhexyl)phthalate (DEHP)	0.9	391.287	-	-	-	1.134	0.728	0.023
Pos_00200	Palmitoylcarnitine	4.906	400.343	1.026	0.742	0.043	-	-	-
Pos_00217	Cinobufagin	3.841	443.235	1.354	0.035	0.003	1.545	0.043	0
Pos_00224	LPE 18:3	6.124	476.279	1.388	0.42	0.002	1.466	0.467	0.001
Pos_00251	LPC 16:0	5.516	496.34	1.135	0.837	0.022	-	-	-
Pos_00319	Cyanidin-3-O-sophoroside	0.801	611.151	1.275	0.548	0.006	-	-	-
Pos_00321	val-leu-pro-val-pro	8.306	652.406	1.028	0.254	0.04	-	-	-
