# Supplementary material for: Comparative untargeted and targeted metabonomics reveal discriminations in metabolite profiles between Mycoplasma capricolum subsp. capripneumoniae and Mycoplasma capricolum subsp. capricolum
Source: Front Microbiol. 2023 Dec 8;14:1294055. doi: 10.3389/fmicb.2023.1294055 (PMC10740972; doi:10.3389/fmicb.2023.1294055)
Supplement: Supplementary file 3 [file Table_3.xlsx]

## Sheet: Sheet1
Table S3 The chromatographic peak area of Mccp and Mcc on energy metabolites
Component Name	Mccp M-1	Mccp M-2	Mccp M-3	Mccp M-4	Mccp M-5	Mccp M-6	Mcc M-1	Mcc M-2	Mcc M-3	Mcc M-4	Mcc M-5	Mcc M-6	Mccp L-1	Mccp L-2	Mccp L-3	Mccp L-4	Mccp L-5	Mccp L-6	Mcc L-1	Mcc L-2	Mcc L-3	Mcc L-4	Mcc L-5	Mcc L-6
ADP	3583.1	3771.4	3959.9	3111.3	2357.3	4524.9	26032.4	33942.9	18856.5	12256.9	9806	11408.7	111430	105811	120501	99539.3	108728	98931.8	323172	297651	263126	272492	298471	262329
D-Fructose 1,6-bisphosphate	118929	142458	132529	173856	122712	129346	530158	413465	387768	354175	344880	315916	2639.9	3017.1	4902.8	2451.2	2640.2	3582.9	7731.6	11125.1	5279.6	3111.4	21307.7	13765.2
Pyruvate	9617.7	24326	88250.6	26209.9	64300.5	18950.7	266912	79014.9	31490.2	57326.7	10748.3	215817	98434.8	315382	300015	18479.4	41297.5	93154.2	435315	51291.9	12163.8	33564.4	357906	461642
L-Lactate	756539	955823	904566	256082	32621.5	917959	38845.2	1.10095e+06	734298	1.10934e+06	19517.1	2074.6	71117.5	1336095	759735	663571	610584	1.21824e+06	41200.6	23288.2	994307	933038	46295	11125.2
Fumarate	59775.2	184978	87693.2	93907.6	34133.2	98435.2	51361.3	48654.1	45729	45159.9	47466.3	89853.5	47579.4	95042.6	104851	51664.4	48820.4	88804.5	75431.2	34131.9	49455.3	28945.7	80257.1	34132
Succinate	1.41348e+07	3.85828e+07	2.61601e+07	1.36921e+07	9.29149e+06	4.03548e+07	2.06377e+07	2.45578e+07	1.84129e+07	2.68767e+07	5.46392e+06	2.08786e+07	1.21403e+07	4.42663e+07	1.54327e+07	1.22476e+07	1.00517e+07	3.08264e+07	3.3703e+07	1.02693e+07	1.77416e+07	2.24473e+07	2.20667e+07	1.11629e+07
Oxaloacetate	44688.9	199784	113044	236655	21498.5	432150	63550.2	103804	79572.8	82216.6	40941.2	175933	39409.2	132187	209116	87027.5	58456.2	190092	53174.8	63925.1	89953.5	26116.7	62230.8	38089.4
L-Malate	858174	1.19304e+07	1.76339e+06	1.92589e+06	1.02051e+06	3.54279e+06	2.96878e+06	890087	1.23037e+06	718170	1.31053e+06	968857	1.26069e+06	1.4316e+06	988241	914405	869798	687336	1.56219e+06	1478173	773514	979799	927004	1360053
a-Ketoglutarate	391445	1.01224e+06	857652	568957	286752	1.69956e+06	581045	510598	807718	1.16957e+06	470613	1.08582e+06	244275	511632	1.14857e+06	582937	303465	506082	1.42908e+06	277595	417077	821016	1.00546e+06	780120
Dihydroxyacetone phosphate	2074.4	3016.8	6222.6	7354.7	2828.2	16971.9	2168.9	1697.4	2828.4	2828.2	3771.5	2074.4	2451.2	1885.6	26776.1	7260	6694.6	1885.8	2262.5	2262.8	2074.3	3394.4	4903	2357
Glyceraldehyde 3-phosphate	50346.7	12256.5	128982	462746	66015.1	49968.5	68448.2	42052	102017	16405.3	36016.5	60719	55816.3	48463.3	40353.5	55813.1	33378.3	186968	498949	66188.8	56665.7	46385.9	75047.2	61858
Aconitate	416928	7.16342e+06	807089	756906	441998	5.9729e+06	699402	348880	2619539	83631.1	403305	277383	454828	652448	783109	465853	589747	411266	709004	511772	803123	480847	726263	478865
3-phosphoglycerate	2262.6	2640.3	4714.2	6128.6	7826	3299.4	4336.9	2451.8	3772	2357.5	2734.7	1791.3	4996.8	3017.6	1697.4	4242.8	1696.6	2828	6033.4	4054.3	4714.7	1791.8	4997.9	3864.9
Citrate	1.73399e+07	1.18226e+08	9.20419e+07	6.18178e+07	4.65205e+07	8.77108e+07	1.25239e+08	5.72059e+07	4.57e+07	3.74891e+07	6.07742e+07	3.57075e+07	6.37649e+07	4.00707e+07	2.9117e+07	2.39332e+07	2.17849e+07	1.77058e+07	5.28289e+07	4.7482e+07	2.7471e+07	3.22349e+07	3.86586e+07	3.15895e+07
alpha-D-Ribose 5-phosphate	11880.4	48463.2	105032	62229.2	30547.9	57327.5	107106	3771.3	6222.6	4525.5	32621.4	5468.7	39410.5	95415.1	2639.4	29414.9	12445.6	4337.1	139918	44311.1	8109.1	80894.7	218549	47707.9
D-Glucose 6-phosphate	47427.6	27908	49595	19045.8	22817	33376.9	22815.5	210066	51818.9	24514.2	15086.4	16593.2	17158.7	14048.7	21213.6	10182.5	53742	66614.9	36391.6	58551.7	34319	34222.7	27721.7	21687.4
UDPglucose	3205.7	58075.9	1885.7	91080.1	2451.8	266651	7542.9	2828.4	10560.3	3583.2	54684.9	5845.8	942.8	7353.8	184535	80464.8	120791	1508.6	2451.4	2451.2	1886	2357.2	126715	2262.9
L-Glutamate	2.07296e+06	1.21715e+07	4.2629e+06	6.55543e+06	1.5104e+06	9.78597e+06	3.61826e+06	4.2432e+06	3554188	3.59239e+06	2.64744e+06	4.28302e+06	1.7761e+06	6.51146e+06	1.42379e+07	4.79989e+06	3.97019e+06	4.70445e+06	5.20746e+06	1.75161e+06	3.14019e+06	2.62719e+06	3.89217e+06	1.92357e+06
cAMP	1697.1	65245.6	2639.9	63458.2	5844.7	95204.3	565.8	942.8	44785	2074	3017	2828.6	6034.7	1508.8	181592	99940.9	159905	3394.2	9051.6	565.8	1131.6	943	3959.8	4148.4
AMP	284934	566456	743060	687621	134447	592494	1.12367e+06	494909	559111	179330	508218	213189	217051	674698	594360	433332	480285	229112	806135	338754	277570	812350	2.83038e+06	452275
