# Supplementary material for: Comparative untargeted and targeted metabonomics reveal discriminations in metabolite profiles between Mycoplasma capricolum subsp. capripneumoniae and Mycoplasma capricolum subsp. capricolum
Source: Front Microbiol. 2023 Dec 8;14:1294055. doi: 10.3389/fmicb.2023.1294055 (PMC10740972; doi:10.3389/fmicb.2023.1294055)
Supplement: Supplementary file 4 [file Table_4.xlsx]

## Sheet: Sheet1
Table S4 Comparison of energy metabolites in Mccp middle and late of logarithmic period
Component Name	ESI Mode	KEGG ID	Transition	RT(min)	FC	P.value	Mccp M-1	Mccp M-2	Mccp M-3	Mccp M-4	Mccp M-5	Mccp M-6	Mccp L-1	Mccp L-2	Mccp L-3	Mccp L-4	Mccp L-5	Mccp L-6
Citrate	Negative	C00158	191/111	12	0.463527	0.042452	1.73399e+07	1.18226e+08	9.20419e+07	6.18178e+07	4.65205e+07	8.77108e+07	6.37649e+07	4.00707e+07	2.9117e+07	2.39332e+07	2.17849e+07	1.77058e+07
Pyruvate	Negative	C00022	87/43	2.29	3.7416	0.0811873	9617.7	24326	88250.6	26209.9	64300.5	18950.7	98434.8	315382	300015	18479.4	41297.5	93154.2
Lactate	Negative	C00256	89/45	5.61	1.21858	0.584513	756539	955823	904566	256082	32621.5	917959	71117.5	1336095	759735	663571	610584	1.21824e+06
Fumarate	Negative	C00122	115/71	9.3	0.781435	0.405983	59775.2	184978	87693.2	93907.6	34133.2	98435.2	47579.4	95042.6	104851	51664.4	48820.4	88804.5
Succinate	Negative	C00042	117/73	9	0.878698	0.721737	1.41348e+07	3.85828e+07	2.61601e+07	1.36921e+07	9.29149e+06	4.03548e+07	1.21403e+07	4.42663e+07	1.54327e+07	1.22476e+07	1.00517e+07	3.08264e+07
Oxaloacetate	Negative	C00036	131/87	10	0.683598	0.436295	44688.9	199784	113044	236655	21498.5	432150	39409.2	132187	209116	87027.5	58456.2	190092
Malate	Negative	C00149	133/115	9.8	0.292383	0.182602	858174	1.19304e+07	1.76339e+06	1.92589e+06	1.02051e+06	3.54279e+06	1.26069e+06	1.4316e+06	988241	914405	869798	687336
a-Ketoglutarate	Negative	C00026	145/101	9.15	0.6845	0.332836	391445	1.01224e+06	857652	568957	286752	1.69956e+06	244275	511632	1.14857e+06	582937	303465	506082
Dihydroxyacetone phosphate	Negative	C00111	169/79.01	11.2	1.22056	0.761356	2074.4	3016.8	6222.6	7354.7	2828.2	16971.9	2451.2	1885.6	26776.1	7260	6694.6	1885.8
Glyceraldehyde 3-phosphate	Negative	C00118	169/97.02	1	0.54626	0.441058	50346.7	12256.5	128982	462746	66015.1	49968.5	55816.3	48463.3	40353.5	55813.1	33378.3	186968
Aconitate	Negative	C00417	173/129.01	10.9	0.215772	0.140206	416928	7.16342e+06	807089	756906	441998	5.9729e+06	454828	652448	783109	465853	589747	411266
3-phosphoglycerate	Negative	C00197	185/97	11.3	0.687698	0.209247	2262.6	2640.3	4714.2	6128.6	7826	3299.4	4996.8	3017.6	1697.4	4242.8	1696.6	2828
alpha-D-Ribose 5-phosphate	Negative	C00117	229/79	11.2	0.582168	0.280142	11880.4	48463.2	105032	62229.2	30547.9	57327.5	39410.5	95415.1	2639.4	29414.9	12445.6	4337.1
Glucose 6-phosphate	Negative	C00092	259/199	11.9	0.914024	0.798743	47427.6	27908	49595	19045.8	22817	33376.9	17158.7	14048.7	21213.6	10182.5	53742	66614.9
D-Fructose 1,6-bisphosphate	Negative	C05378	339/241	14.5	0.902675	0.492178	3583.1	3771.4	3959.9	3111.3	2357.3	4524.9	2639.9	3017.1	4902.8	2451.2	2640.2	3582.9
ADP	Negative	C00008	426/134	11.4	0.786676	0.0078403	118929	142458	132529	173856	122712	129346	111430	105811	120501	99539.3	108728	98931.8
UDPglucose	Negative	C00029	565/323	11	0.934443	0.931251	3205.7	58075.9	1885.7	91080.1	2451.8	266651	942.8	7353.8	184535	80464.8	120791	1508.6
L-Glutamate	Positive	C00025	148.1/84.1	10	0.990119	0.981213	2.07296e+06	1.21715e+07	4.2629e+06	6.55543e+06	1.5104e+06	9.78597e+06	1.7761e+06	6.51146e+06	1.42379e+07	4.79989e+06	3.97019e+06	4.70445e+06
cAMP	Positive	C00575	330.06/136	7.2	1.93249	0.357815	1697.1	65245.6	2639.9	63458.2	5844.7	95204.3	6034.7	1508.8	181592	99940.9	159905	3394.2
AMP	Positive	C00020	348.07/136	10.7	0.873655	0.620667	284934	566456	743060	687621	134447	592494	217051	674698	594360	433332	480285	229112
